# Supplementary material for: Indications and outcomes of second aortic procedures after acute type A dissection repair
Source: Interdiscip Cardiovasc Thorac Surg. 2024 Apr 30;38(5):ivae076. doi: 10.1093/icvts/ivae076 (PMC11090986; doi:10.1093/icvts/ivae076)
Supplement: ivae076_Supplementary_Data [file ivae076_supplementary_data.zip]

Archive with 2 entries (2 files):
- Supplemental table 2.docx
- Supplemental table 1.docx
